# Supplementary material for: A signature-based classification of lung adenocarcinoma that stratifies tumor immunity
Source: Front Oncol. 2023 Jan 12;12:1023833. doi: 10.3389/fonc.2022.1023833 (PMC9878554; doi:10.3389/fonc.2022.1023833)
Supplement: Supplementary file 3 [file Table_2.xlsx]

## Sheet: Sheet1
Related markers and functions of immune cells
Immune Cell Types	Markers	Functions
CD8+ T cells	CD3、CD8	It cleans out cells infected with the virus
activated memory CD4+ T cells	CD44、IFNG、S100A4、GPR183	Assist or inhibit B cells to produce antibodies, respond to specific antigens and mitogen, and produce cytokines
gamma delta T cells	TGV9、TRDV2	It's involved in innate immunity, killing cancer cells, tumor stem cells
M0 Macrophages	CD86、CD206、IL4Ra	It is a key player in tissue development, immune response to pathogens, monitoring histological changes, and maintenance of histological stability
M1 Macrophages	IL1a、IL1b、IL6、NOS2、TLR2、TLR4、CD80、 CD86	M1 macrophages play a role in Th1 cell recruitment, pathogen resistance, and tumor control primarily through natural and adaptive immune responses
DC activated	CD141、CD11c、CD1c、CD11c	DC cells can take up, process and present antigen efficiently
activated Mast cells	CD117、CD9、CD15、CD24、CD35、CD43、CD64	Mast cells secrete a variety of cytokines, participate in immune regulation and have the function of antigen presentation
Eosinophil	CD9、CD15、CD24、CD35、CD125、CD170、CD193	Eosinophils have weak phagocytosis, but are essentially inbactericidal
Neutrophil	CD11b、CD16、CD32、CD44、CD55	Neutrophils are the most effective phagocytes in the body and play an important role in the early control of invading pathogens and defense against acute infections
