# Supplementary material for: A signature-based classification of lung adenocarcinoma that stratifies tumor immunity
Source: Front Oncol. 2023 Jan 12;12:1023833. doi: 10.3389/fonc.2022.1023833 (PMC9878554; doi:10.3389/fonc.2022.1023833)
Supplement: Supplementary file 4 [file Table_3.xlsx]

## Sheet: Sheet1
74 Hub genes
PAX5
BLK
CD48
GNLY
LY9
NKG7
CRTAM
CD3E
TBX21
TRAT1
CD247
UBASH3A
CD3G
MYH7
MYL2
GPR174
P2RY10
CD27
LTB
LTA
ICOS
SFTBD
CXCR5
IL21
CXCL10
IFNG
IL17A
CD40LG
PDCD1
TCL1A
CD19
ZAP70
CD8A
KLRB1
XCL2
GPR29
CCR7
CCL19
GBP5
CXCL13
CXCR3
LCK
CD2
KL2K1
GZMB
ITK
NCR3
SLAMF7
SH2D1A
CD1B
SLAMF6
CD1E
FASLG
GZMH
SLAMF1
KLRD1
GAMK
GAMA
CCL5
CD79B
EOMES
FCRLA
FCER2
CD3D
IGJ
CXCL7
CCL17
CXCR6
MS4A1
CCR4
CLCL11
TNFRSF13B
BTLA
TIGIT
